# Supplementary material for: Transcriptomic and functional analyses on a Botrytis cinerea multidrug‐resistant (MDR) strain provides new insights into the potential molecular mechanisms of MDR and fitness
Source: Mol Plant Pathol. 2024 Sep 7;25(9):e70004. doi: 10.1111/mpp.70004 (PMC11380696; doi:10.1111/mpp.70004)
Supplement: Supplementary file 7 — Table S1. Annotation of genes used in the presented heatmaps. [file MPP-25-e70004-s007.xlsx]

## Sheet: Sheet1
Transcript	Gene name	Gene code	Protein	Closest chracterized blast hit (60% ID 80% qcov)	GO terms (homology)	Domains	GO terms (domains)	Class	Paper proving role in virulence
XM_001547102.2	Bcstl1	Bcin_08g00270	XP_001547152.1	Bcstl1 [Botrytis cinerea B05.10] ID 100.0%	F:carbohydrate:proton symporter activity; P:glycerol transport; C:integral component of membrane; P:glucose import; P:proton transmembrane transport	IPR003663 (PRINTS); IPR005828 (PFAM); IPR003663 (TIGRFAM); G3DSA:1.20.1250.20 (GENE3D); mobidb-lite (MOBIDB_LITE); mobidb-lite (MOBIDB_LITE); PTHR23500 (PANTHER); PTHR23500:SF75 (PANTHER); IPR005829 (PROSITE_PATTERNS); IPR020846 (PROSITE_PROFILES); cd17356 (CDD); IPR036259 (SUPERFAMILY)	C:membrane; C:integral component of membrane; F:transmembrane transporter activity; P:transmembrane transport	Glucose transporter
XM_001547126.2	Bcin_06g04140	Bcin06g04140.1	XP_001547176.1	putative mfs sp sugar:h+ symporter protein [Botrytis fragariae] ID 96.4%	F:carbohydrate:proton symporter activity; C:integral component of membrane; P:glucose import; P:proton transmembrane transport	IPR003663 (PRINTS); G3DSA:1.20.1250.20 (GENE3D); IPR005828 (PFAM); mobidb-lite (MOBIDB_LITE); PTHR23500:SF468 (PANTHER); PTHR23500 (PANTHER); IPR005829 (PROSITE_PATTERNS); IPR020846 (PROSITE_PROFILES); cd17356 (CDD); IPR036259 (SUPERFAMILY)	C:membrane; C:integral component of membrane; F:transmembrane transporter activity; P:transmembrane transport	Glucose transporter
XM_001547438.2	Bcin_13g00200	Bcin13g00200.1	XP_001547488.1	putative quinate permease protein [Botrytis fragariae] ID 97.9%	F:carbohydrate:proton symporter activity; C:integral component of membrane; P:glucose import; P:proton transmembrane transport	IPR003663 (PRINTS); G3DSA:1.20.1250.20 (GENE3D); IPR003663 (TIGRFAM); IPR005828 (PFAM); PTHR23500 (PANTHER); PTHR23500:SF136 (PANTHER); IPR005829 (PROSITE_PATTERNS); IPR005829 (PROSITE_PATTERNS); IPR020846 (PROSITE_PROFILES); cd17356 (CDD); IPR036259 (SUPERFAMILY)	C:membrane; C:integral component of membrane; F:transmembrane transporter activity; P:transmembrane transport	Glucose transporter
XM_001548851.2	Bchxt15	Bcin_07g03780	XP_001548901.1	Bchxt15 [Botrytis cinerea B05.10] ID 100.0%	F:carbohydrate:proton symporter activity; C:integral component of membrane; P:glucose import; P:proton transmembrane transport	IPR003663 (PRINTS); IPR003663 (TIGRFAM); G3DSA:1.20.1250.20 (GENE3D); IPR005828 (PFAM); mobidb-lite (MOBIDB_LITE); PTHR23500 (PANTHER); PTHR23500:SF125 (PANTHER); IPR005829 (PROSITE_PATTERNS); IPR005829 (PROSITE_PATTERNS); IPR020846 (PROSITE_PROFILES); cd17356 (CDD); IPR036259 (SUPERFAMILY)	C:membrane; C:integral component of membrane; F:transmembrane transporter activity; P:transmembrane transport	Glucose transporter
XM_001549033.2	Bcin_11g05510	Bcin11g05510.1	XP_001549083.2	putative sugar transporter protein [Botrytis cinerea BcDW1] ID 99.8%	F:carbohydrate:proton symporter activity; F:iron ion binding; C:integral component of membrane; F:oxidoreductase activity, acting on paired donors, with incorporation or reduction of molecular oxygen; F:heme binding; P:glucose import; P:oxidation-reduction process; P:proton transmembrane transport	IPR003663 (PRINTS); IPR005828 (PFAM); IPR003663 (TIGRFAM); G3DSA:1.20.1250.20 (GENE3D); G3DSA:1.20.1250.20 (GENE3D); PTHR23500 (PANTHER); PTHR23500:SF46 (PANTHER); IPR005829 (PROSITE_PATTERNS); IPR020846 (PROSITE_PROFILES); cd17356 (CDD); IPR036259 (SUPERFAMILY)	C:membrane; C:integral component of membrane; F:transmembrane transporter activity; P:transmembrane transport	Glucose transporter
XM_001549431.2	Bcin_14g03450	Bcin14g03450.1	XP_001549481.1	putative mfs monosaccharide protein [Botrytis fragariae] ID 89.3%	F:carbohydrate:proton symporter activity; C:integral component of membrane; P:glucose import	Coil (COILS); IPR003663 (PRINTS); IPR003663 (TIGRFAM); IPR005828 (PFAM); G3DSA:1.20.1250.20 (GENE3D); mobidb-lite (MOBIDB_LITE); PTHR23500:SF9 (PANTHER); PTHR23500 (PANTHER); IPR020846 (PROSITE_PROFILES); cd17356 (CDD); IPR036259 (SUPERFAMILY)	C:membrane; C:integral component of membrane; F:transmembrane transporter activity; P:transmembrane transport	Glucose transporter
XM_001549541.2	Bcin_07g05910	Bcin07g05910.1	XP_001549591.1	putative mfs sugar protein [Botrytis fragariae] ID 98.0%	F:carbohydrate:proton symporter activity; C:integral component of membrane; P:glucose import; P:proton transmembrane transport	IPR003663 (PRINTS); IPR003663 (TIGRFAM); IPR005828 (PFAM); G3DSA:1.20.1250.20 (GENE3D); PTHR23500 (PANTHER); PTHR23500:SF65 (PANTHER); IPR005829 (PROSITE_PATTERNS); IPR020846 (PROSITE_PROFILES); cd17356 (CDD); IPR036259 (SUPERFAMILY)	C:membrane; C:integral component of membrane; F:transmembrane transporter activity; P:transmembrane transport	Glucose transporter
XM_001550269.2	Bcin_12g01440	Bcin12g01440.1	XP_001550319.2	similar to MFS sugar transporter [Botrytis cinerea T4] ID 100.0%	F:carbohydrate:proton symporter activity; C:integral component of membrane; P:glucose import; P:proton transmembrane transport	IPR003663 (PRINTS); IPR005828 (PFAM); IPR003663 (TIGRFAM); G3DSA:1.20.1250.20 (GENE3D); mobidb-lite (MOBIDB_LITE); mobidb-lite (MOBIDB_LITE); PTHR23500:SF9 (PANTHER); PTHR23500 (PANTHER); IPR005829 (PROSITE_PATTERNS); IPR020846 (PROSITE_PROFILES); cd17356 (CDD); IPR036259 (SUPERFAMILY)	C:membrane; C:integral component of membrane; F:transmembrane transporter activity; P:transmembrane transport	Glucose transporter
XM_001550606.2	Bchex3	Bcin_05g07520	XP_001550656.2	Bchex3 [Botrytis cinerea B05.10] ID 100.0%	F:carbohydrate:proton symporter activity; C:integral component of membrane; P:glucose import; P:proton transmembrane transport	IPR003663 (PRINTS); IPR005828 (PFAM); IPR003663 (TIGRFAM); G3DSA:1.20.1250.20 (GENE3D); PTHR23500 (PANTHER); PTHR23500:SF76 (PANTHER); IPR005829 (PROSITE_PATTERNS); IPR005829 (PROSITE_PATTERNS); IPR020846 (PROSITE_PROFILES); cd17356 (CDD); IPR036259 (SUPERFAMILY)	C:membrane; C:integral component of membrane; F:transmembrane transporter activity; P:transmembrane transport	Glucose transporter
XM_001551580.2	Bcin_09g04610	Bcin09g04610.1	XP_001551630.1	putative quinate permease protein [Botrytis fragariae] ID 97.7%	F:carbohydrate:proton symporter activity; C:integral component of membrane; P:glucose import; P:proton transmembrane transport	IPR003663 (PRINTS); IPR003663 (TIGRFAM); G3DSA:1.20.1250.20 (GENE3D); IPR005828 (PFAM); PTHR23500:SF125 (PANTHER); PTHR23500 (PANTHER); IPR005829 (PROSITE_PATTERNS); IPR020846 (PROSITE_PROFILES); cd17356 (CDD); IPR036259 (SUPERFAMILY)	C:membrane; C:integral component of membrane; F:transmembrane transporter activity; P:transmembrane transport	Glucose transporter
XM_001551674.2	Bcin_09g05240	Bcin09g05240.1	XP_001551724.1	putative high-affinity glucose transporter protein [Botrytis cinerea BcDW1] ID 99.8%	F:carbohydrate:proton symporter activity; C:integral component of membrane; P:glucose import; P:proton transmembrane transport	IPR003663 (PRINTS); G3DSA:1.20.1250.20 (GENE3D); IPR003663 (TIGRFAM); IPR005828 (PFAM); mobidb-lite (MOBIDB_LITE); PTHR23500:SF374 (PANTHER); PTHR23500 (PANTHER); IPR005829 (PROSITE_PATTERNS); IPR005829 (PROSITE_PATTERNS); IPR005829 (PROSITE_PATTERNS); IPR020846 (PROSITE_PROFILES); cd17356 (CDD); IPR036259 (SUPERFAMILY)	C:membrane; C:integral component of membrane; F:transmembrane transporter activity; P:transmembrane transport	Glucose transporter
XM_001552474.2	Bcin_08g00740	Bcin08g00740.1	XP_001552524.1	putative sugar transporter protein [Botrytis fragariae] ID 97.4%	F:carbohydrate:proton symporter activity; C:integral component of membrane; P:glucose import; P:proton transmembrane transport	IPR003663 (PRINTS); IPR005828 (PFAM); IPR003663 (TIGRFAM); G3DSA:1.20.1250.20 (GENE3D); mobidb-lite (MOBIDB_LITE); PTHR23500:SF476 (PANTHER); PTHR23500 (PANTHER); IPR005829 (PROSITE_PATTERNS); IPR005829 (PROSITE_PATTERNS); IPR005829 (PROSITE_PATTERNS); IPR020846 (PROSITE_PROFILES); cd17356 (CDD); IPR036259 (SUPERFAMILY)	C:membrane; C:integral component of membrane; F:transmembrane transporter activity; P:transmembrane transport	Glucose transporter
XM_001552547.2	Bchex1	Bcin_09g00150	XP_001552597.1	Bchex1 [Botrytis cinerea B05.10] ID 100.0%	F:carbohydrate:proton symporter activity; F:hexose transmembrane transporter activity; C:integral component of membrane; P:glucose import; P:carbohydrate import across plasma membrane; P:proton transmembrane transport	IPR003663 (PRINTS); IPR005828 (PFAM); G3DSA:1.20.1250.20 (GENE3D); IPR003663 (TIGRFAM); mobidb-lite (MOBIDB_LITE); mobidb-lite (MOBIDB_LITE); PTHR23500:SF131 (PANTHER); PTHR23500 (PANTHER); IPR020846 (PROSITE_PROFILES); cd17356 (CDD); IPR036259 (SUPERFAMILY)	C:membrane; C:integral component of membrane; F:transmembrane transporter activity; P:transmembrane transport	Glucose transporter
XM_001553260.2	Bchex4	Bcin_09g01610	XP_001553310.1	Bchex4 [Botrytis cinerea B05.10] ID 100.0%	F:carbohydrate:proton symporter activity; C:integral component of membrane; P:glucose import; P:proton transmembrane transport	IPR003663 (PRINTS); IPR003663 (TIGRFAM); IPR005828 (PFAM); G3DSA:1.20.1250.20 (GENE3D); mobidb-lite (MOBIDB_LITE); PTHR23500 (PANTHER); PTHR23500:SF107 (PANTHER); IPR005829 (PROSITE_PATTERNS); IPR020846 (PROSITE_PROFILES); cd17356 (CDD); IPR036259 (SUPERFAMILY)	C:membrane; C:integral component of membrane; F:transmembrane transporter activity; P:transmembrane transport	Glucose transporter
XM_001555764.2	Bcin_02g00080	Bcin02g00080.1	XP_001555814.2	putative mfs maltose protein [Botrytis fragariae] ID 93.1%	F:carbohydrate:proton symporter activity; C:integral component of membrane; P:glucose import; P:proton transmembrane transport	IPR003663 (TIGRFAM); IPR005828 (PFAM); G3DSA:1.20.1250.20 (GENE3D); PTHR23500 (PANTHER); PTHR23500:SF7 (PANTHER); IPR005829 (PROSITE_PATTERNS); IPR020846 (PROSITE_PROFILES); cd17356 (CDD); IPR036259 (SUPERFAMILY)	C:membrane; C:integral component of membrane; F:transmembrane transporter activity; P:transmembrane transport	Glucose transporter
XM_001556871.2	Bcin_11g03760	Bcin11g03760.1	XP_001556921.1	putative monosaccharide transporter protein [Botrytis fragariae] ID 96.1%	F:carbohydrate:proton symporter activity; C:integral component of membrane; P:glucose import; P:proton transmembrane transport	IPR003663 (PRINTS); G3DSA:1.20.1250.20 (GENE3D); IPR003663 (TIGRFAM); IPR005828 (PFAM); mobidb-lite (MOBIDB_LITE); PTHR23500 (PANTHER); PTHR23500:SF57 (PANTHER); IPR005829 (PROSITE_PATTERNS); IPR020846 (PROSITE_PROFILES); cd17356 (CDD); IPR036259 (SUPERFAMILY)	C:membrane; C:integral component of membrane; F:transmembrane transporter activity; P:transmembrane transport	Glucose transporter
XM_001558033.2	Bcin_12g02300	Bcin12g02300.1	XP_001558083.1	putative monosaccharide transporter protein [Botrytis fragariae] ID 91.6%	F:carbohydrate:proton symporter activity; C:integral component of membrane; P:glucose import; P:proton transmembrane transport	IPR003663 (PRINTS); G3DSA:1.20.1250.20 (GENE3D); IPR005828 (PFAM); IPR003663 (TIGRFAM); PTHR23500 (PANTHER); PTHR23500:SF143 (PANTHER); IPR005829 (PROSITE_PATTERNS); IPR005829 (PROSITE_PATTERNS); IPR005829 (PROSITE_PATTERNS); IPR020846 (PROSITE_PROFILES); cd17356 (CDD); IPR036259 (SUPERFAMILY)	C:membrane; C:integral component of membrane; F:transmembrane transporter activity; P:transmembrane transport	Glucose transporter
XM_001558268.2	Bcin_15g03430	Bcin15g03430.1	XP_001558318.1	similar to MFS sugar transporter [Botrytis cinerea T4] ID 100.0%	F:carbohydrate:proton symporter activity; C:integral component of membrane; P:glucose import; P:proton transmembrane transport	IPR003663 (PRINTS); IPR005828 (PFAM); IPR003663 (TIGRFAM); G3DSA:1.20.1250.20 (GENE3D); mobidb-lite (MOBIDB_LITE); mobidb-lite (MOBIDB_LITE); PTHR23500 (PANTHER); PTHR23500:SF88 (PANTHER); IPR005829 (PROSITE_PATTERNS); IPR020846 (PROSITE_PROFILES); cd17356 (CDD); IPR036259 (SUPERFAMILY)	C:membrane; C:integral component of membrane; F:transmembrane transporter activity; P:transmembrane transport	Glucose transporter
XM_001560074.2	Bcin_06g00150	Bcin06g00150.1	XP_001560124.2	putative quinate transport protein [Botrytis fragariae] ID 93.4%	F:carbohydrate:proton symporter activity; C:integral component of membrane; P:glucose import; P:proton transmembrane transport	IPR003663 (PRINTS); IPR003663 (TIGRFAM); IPR005828 (PFAM); G3DSA:1.20.1250.20 (GENE3D); G3DSA:1.20.1250.20 (GENE3D); mobidb-lite (MOBIDB_LITE); PTHR23500:SF341 (PANTHER); PTHR23500 (PANTHER); IPR005829 (PROSITE_PATTERNS); IPR005829 (PROSITE_PATTERNS); IPR020846 (PROSITE_PROFILES); cd17356 (CDD); IPR036259 (SUPERFAMILY)	C:membrane; C:integral component of membrane; F:transmembrane transporter activity; P:transmembrane transport	Glucose transporter
XM_001560166.2	Bcin_06g00820	Bcin06g00820.1	XP_001560216.1	similar to QUTD_EMENI Quinate permease (Quinate transporter) [Botrytis cinerea T4] ID 99.8%	F:carbohydrate:proton symporter activity; C:integral component of membrane; P:glucose import; P:proton transmembrane transport	IPR003663 (PRINTS); IPR003663 (TIGRFAM); IPR005828 (PFAM); G3DSA:1.20.1250.20 (GENE3D); PTHR23500:SF136 (PANTHER); PTHR23500 (PANTHER); IPR005829 (PROSITE_PATTERNS); IPR005829 (PROSITE_PATTERNS); IPR020846 (PROSITE_PROFILES); cd17356 (CDD); IPR036259 (SUPERFAMILY)	C:membrane; C:integral component of membrane; F:transmembrane transporter activity; P:transmembrane transport	Glucose transporter
XM_001561103.2	Bchxt19	Bcin_01g07270	XP_001561153.1	Bchxt19 [Botrytis cinerea B05.10] ID 100.0%	F:carbohydrate:proton symporter activity; C:integral component of membrane; P:glucose import; P:proton transmembrane transport	IPR003663 (PRINTS); G3DSA:1.20.1250.20 (GENE3D); IPR005828 (PFAM); IPR003663 (TIGRFAM); PTHR23500:SF147 (PANTHER); PTHR23500 (PANTHER); IPR005829 (PROSITE_PATTERNS); IPR005829 (PROSITE_PATTERNS); IPR005829 (PROSITE_PATTERNS); IPR020846 (PROSITE_PROFILES); PS51257 (PROSITE_PROFILES); cd17356 (CDD); IPR036259 (SUPERFAMILY)	C:membrane; C:integral component of membrane; F:transmembrane transporter activity; P:transmembrane transport	Glucose transporter
XM_001561230.2	Bcpol30	Bcin_01g06320	XP_001561280.1	putative proliferating cell nuclear antigen protein [Botrytis cinerea BcDW1] ID 100.0%	P:meiotic mismatch repair; C:chromosome, telomeric region; C:nuclear chromatin; F:DNA binding; F:carbohydrate:proton symporter activity; C:nucleoplasm; P:leading strand elongation; P:nucleotide-excision repair; P:chromatin silencing at telomere; F:pyridoxal kinase activity; P:pyridoxal 5'-phosphate salvage; C:integral component of membrane; P:phosphorylation; F:DNA polymerase processivity factor …	IPR000730 (PRINTS); IPR022648 (PFAM); IPR000730 (TIGRFAM); G3DSA:3.10.150.10 (GENE3D); IPR022649 (PFAM); G3DSA:3.10.150.10 (GENE3D); IPR000730 (PTHR11352:PANTHER); PTHR11352 (PANTHER); IPR022659 (PROSITE_PATTERNS); IPR022659 (PROSITE_PATTERNS); IPR000730 (HAMAP); cd00577 (CDD); SSF55979 (SUPERFAMILY); SSF55979 (SUPERFAMILY)	F:DNA binding; P:regulation of DNA replication; F:DNA polymerase processivity factor activity	Glucose transporter
XM_024690426.1	Bcin_01g03940	Bcin01g03940.2	XP_024546195.1	similar to MFS sugar transporter [Botrytis cinerea T4] ID 99.8%	F:carbohydrate:proton symporter activity; C:integral component of membrane; P:glucose import; P:proton transmembrane transport	G3DSA:1.20.1250.20 (GENE3D); IPR005828 (PFAM); IPR003663 (TIGRFAM); PTHR23500:SF145 (PANTHER); PTHR23500 (PANTHER); IPR020846 (PROSITE_PROFILES); cd17356 (CDD); IPR036259 (SUPERFAMILY)	C:membrane; C:integral component of membrane; F:transmembrane transporter activity; P:transmembrane transport	Glucose transporter
XM_024690611.1	Bcin_01g06310	Bcin01g06310.1	XP_024546380.1	similar to MFS sugar transporter [Botrytis cinerea T4] ID 99.2%	F:DNA binding; F:GTPase activity; F:carbohydrate:proton symporter activity; F:GTP binding; C:nucleus; P:DNA metabolic process; P:regulation of DNA replication; C:integral component of membrane; F:DNA polymerase processivity factor activity; P:glucose import; P:proton transmembrane transport	IPR003663 (PRINTS); G3DSA:1.20.1250.20 (GENE3D); IPR003663 (TIGRFAM); IPR005828 (PFAM); PTHR23500:SF49 (PANTHER); PTHR23500 (PANTHER); IPR005829 (PROSITE_PATTERNS); IPR005829 (PROSITE_PATTERNS); IPR020846 (PROSITE_PROFILES); cd17356 (CDD); IPR036259 (SUPERFAMILY)	C:membrane; C:integral component of membrane; F:transmembrane transporter activity; P:transmembrane transport	Glucose transporter
XM_024691061.1	Bcin_02g00620	Bcin02g00620.1	XP_024546831.1	putative mfs lactose protein [Botrytis cinerea BcDW1] ID 98.2%	F:carbohydrate:proton symporter activity; C:integral component of membrane; P:glucose import; P:proton transmembrane transport	IPR003663 (TIGRFAM); G3DSA:1.20.1250.20 (GENE3D); IPR005828 (PFAM); mobidb-lite (MOBIDB_LITE); mobidb-lite (MOBIDB_LITE); PTHR23500:SF106 (PANTHER); PTHR23500 (PANTHER); IPR020846 (PROSITE_PROFILES); cd17356 (CDD); IPR036259 (SUPERFAMILY)	C:membrane; C:integral component of membrane; F:transmembrane transporter activity; P:transmembrane transport	Glucose transporter
XM_024691149.1	Bcin_02g01650	Bcin02g01650.1	XP_024546919.1	putative maltose permease protein [Botrytis cinerea BcDW1] ID 99.8%	F:carbohydrate:proton symporter activity; C:integral component of membrane; P:glucose import; P:proton transmembrane transport	IPR005828 (PFAM); G3DSA:1.20.1250.20 (GENE3D); IPR003663 (TIGRFAM); PTHR23500 (PANTHER); PTHR23500:SF408 (PANTHER); IPR005829 (PROSITE_PATTERNS); IPR005829 (PROSITE_PATTERNS); IPR020846 (PROSITE_PROFILES); cd17356 (CDD); IPR036259 (SUPERFAMILY)	C:membrane; C:integral component of membrane; F:transmembrane transporter activity; P:transmembrane transport	Glucose transporter
XM_024692725.1	Bcin_04g06410	Bcin04g06410.1	XP_024548506.1	similar to MFS-sugar transporter [Botrytis cinerea T4] ID 97.2%	F:carbohydrate:proton symporter activity; C:integral component of membrane; P:glucose import; P:proton transmembrane transport	IPR003663 (TIGRFAM); G3DSA:1.20.1250.20 (GENE3D); IPR005828 (PFAM); mobidb-lite (MOBIDB_LITE); mobidb-lite (MOBIDB_LITE); PTHR23500:SF69 (PANTHER); PTHR23500 (PANTHER); IPR005829 (PROSITE_PATTERNS); IPR020846 (PROSITE_PROFILES); cd17356 (CDD); IPR036259 (SUPERFAMILY)	C:membrane; C:integral component of membrane; F:transmembrane transporter activity; P:transmembrane transport	Glucose transporter
XM_024692949.1	Bcin_05g03240	Bcin05g03240.1	XP_024548731.1	similar to glucose transporter [Botrytis cinerea T4] ID 98.9%	F:carbohydrate:proton symporter activity; C:integral component of membrane; P:glucose import; P:proton transmembrane transport	IPR003663 (PRINTS); IPR005828 (PFAM); IPR003663 (TIGRFAM); G3DSA:1.20.1250.20 (GENE3D); mobidb-lite (MOBIDB_LITE); PTHR23500 (PANTHER); PTHR23500:SF374 (PANTHER); IPR005829 (PROSITE_PATTERNS); IPR005829 (PROSITE_PATTERNS); IPR020846 (PROSITE_PROFILES); cd17356 (CDD); IPR036259 (SUPERFAMILY)	C:membrane; C:integral component of membrane; F:transmembrane transporter activity; P:transmembrane transport	Glucose transporter
XM_024693444.1	Bcin_06g03170	Bcin06g03170.1	XP_024549230.1	putative mfs monosaccharide transporter protein [Botrytis fragariae] ID 94.4%	F:carbohydrate:proton symporter activity; C:integral component of membrane; P:glucose import; P:proton transmembrane transport	IPR003663 (PRINTS); G3DSA:1.20.1250.20 (GENE3D); IPR005828 (PFAM); IPR003663 (TIGRFAM); mobidb-lite (MOBIDB_LITE); mobidb-lite (MOBIDB_LITE); PTHR23500 (PANTHER); PTHR23500:SF143 (PANTHER); IPR005829 (PROSITE_PATTERNS); IPR005829 (PROSITE_PATTERNS); IPR005829 (PROSITE_PATTERNS); IPR020846 (PROSITE_PROFILES); cd17356 (CDD); IPR036259 (SUPERFAMILY)	C:membrane; C:integral component of membrane; F:transmembrane transporter activity; P:transmembrane transport	Glucose transporter
XM_024694306.1	Bcstl1	Bcin_08g00270	XP_024550092.1	Bcstl1 [Botrytis cinerea B05.10] ID 100.0%	F:carbohydrate:proton symporter activity; P:glycerol transport; C:integral component of membrane; P:glucose import; P:proton transmembrane transport	IPR003663 (PRINTS); IPR005828 (PFAM); IPR003663 (TIGRFAM); G3DSA:1.20.1250.20 (GENE3D); mobidb-lite (MOBIDB_LITE); mobidb-lite (MOBIDB_LITE); PTHR23500 (PANTHER); PTHR23500:SF75 (PANTHER); IPR005829 (PROSITE_PATTERNS); IPR020846 (PROSITE_PROFILES); cd17356 (CDD); IPR036259 (SUPERFAMILY)	C:membrane; C:integral component of membrane; F:transmembrane transporter activity; P:transmembrane transport	Glucose transporter
XM_024695165.1	Bcin_09g04610	Bcin09g04610.2	XP_024550958.1	putative quinate permease protein [Botrytis fragariae] ID 97.7%	F:carbohydrate:proton symporter activity; C:integral component of membrane; P:glucose import; P:proton transmembrane transport	IPR003663 (PRINTS); IPR003663 (TIGRFAM); G3DSA:1.20.1250.20 (GENE3D); IPR005828 (PFAM); PTHR23500:SF125 (PANTHER); PTHR23500 (PANTHER); IPR005829 (PROSITE_PATTERNS); IPR020846 (PROSITE_PROFILES); cd17356 (CDD); IPR036259 (SUPERFAMILY)	C:membrane; C:integral component of membrane; F:transmembrane transporter activity; P:transmembrane transport	Glucose transporter
XM_024695694.1	Bcin_10g05530	Bcin10g05530.1	XP_024551488.1	putative quinate permease protein [Botrytis fragariae] ID 95.5%	F:carbohydrate:proton symporter activity; C:integral component of membrane; P:glucose import; P:proton transmembrane transport	IPR003663 (PRINTS); G3DSA:1.20.1250.20 (GENE3D); IPR005828 (PFAM); mobidb-lite (MOBIDB_LITE); PTHR23500 (PANTHER); PTHR23500:SF380 (PANTHER); IPR005829 (PROSITE_PATTERNS); IPR005829 (PROSITE_PATTERNS); IPR020846 (PROSITE_PROFILES); cd17356 (CDD); IPR036259 (SUPERFAMILY)	C:membrane; C:integral component of membrane; F:transmembrane transporter activity; P:transmembrane transport	Glucose transporter
XM_024696408.1	Bcin_12g03830	Bcin12g03830.1	XP_024552216.1	putative maltose permease protein [Botrytis cinerea BcDW1] ID 100.0%	F:carbohydrate:proton symporter activity; C:integral component of membrane; P:glucose import; P:proton transmembrane transport	G3DSA:1.20.1250.20 (GENE3D); IPR003663 (TIGRFAM); IPR005828 (PFAM); PTHR23500 (PANTHER); PTHR23500:SF183 (PANTHER); IPR005829 (PROSITE_PATTERNS); IPR020846 (PROSITE_PROFILES); cd17356 (CDD); IPR036259 (SUPERFAMILY)	C:membrane; C:integral component of membrane; F:transmembrane transporter activity; P:transmembrane transport	Glucose transporter
XM_024696855.1	Bchex2	Bcin_13g04820	XP_024552668.1	Bchex2 [Botrytis cinerea B05.10] ID 100.0%	F:carbohydrate:proton symporter activity; C:integral component of membrane; P:glucose import; P:proton transmembrane transport	IPR003663 (PRINTS); IPR005828 (PFAM); IPR003663 (TIGRFAM); G3DSA:1.20.1250.20 (GENE3D); mobidb-lite (MOBIDB_LITE); PTHR23500 (PANTHER); PTHR23500:SF42 (PANTHER); IPR005829 (PROSITE_PATTERNS); IPR020846 (PROSITE_PROFILES); cd17356 (CDD); IPR036259 (SUPERFAMILY)	C:membrane; C:integral component of membrane; F:transmembrane transporter activity; P:transmembrane transport	Glucose transporter
XM_024697762.1	Bcin_16g00070	Bcin16g00070.1	XP_024553578.1	putative lactose permease protein [Botrytis cinerea BcDW1] ID 98.9%	F:carbohydrate:proton symporter activity; C:integral component of membrane; P:glucose import; P:proton transmembrane transport	IPR003663 (PRINTS); G3DSA:1.20.1250.20 (GENE3D); IPR003663 (TIGRFAM); IPR005828 (PFAM); PTHR23500 (PANTHER); PTHR23500:SF42 (PANTHER); IPR005829 (PROSITE_PATTERNS); IPR020846 (PROSITE_PROFILES); cd17356 (CDD); IPR036259 (SUPERFAMILY)	C:membrane; C:integral component of membrane; F:transmembrane transporter activity; P:transmembrane transport	Glucose transporter
XM_001545412.2	Bcin_15g03990	Bcin15g03990.1	XP_001545462.1	None	C:integral component of membrane; P:mycotoxin biosynthetic process	IPR021765 (PFAM); PTHR33365:SF11 (PANTHER); IPR021765 (PANTHER)	P:mycotoxin biosynthetic process	Mycotoxin biosynthetic protein
XM_001549264.2	Bcin_04g06620	Bcin04g06620.1	XP_001549314.1	None	C:integral component of membrane; P:mycotoxin biosynthetic process	IPR021765 (PFAM); PTHR33365:SF6 (PANTHER); IPR021765 (PANTHER)	P:mycotoxin biosynthetic process	Mycotoxin biosynthetic protein
XM_001549475.2	Bcin_15g01950	Bcin15g01950.1	XP_001549525.2	putative tat pathway signal sequence protein [Botrytis fragariae] ID 93.4%	C:integral component of membrane; P:mycotoxin biosynthetic process	IPR021765 (PFAM); IPR021765 (PANTHER); PTHR33365:SF13 (PANTHER)	P:mycotoxin biosynthetic process	Mycotoxin biosynthetic protein
XM_001549738.2	Bcin_07g06730	Bcin07g06730.1	XP_001549788.1	putative tat pathway signal sequence protein [Botrytis cinerea BcDW1] ID 99.0%	C:integral component of membrane; P:mycotoxin biosynthetic process	IPR021765 (PFAM); IPR021765 (PANTHER); PTHR33365:SF13 (PANTHER)	P:mycotoxin biosynthetic process	Mycotoxin biosynthetic protein
XM_001551815.2	Bcin_16g02940	Bcin16g02940.1	XP_001551865.2	None	C:integral component of membrane; P:mycotoxin biosynthetic process	IPR021765 (PFAM); mobidb-lite (MOBIDB_LITE); PTHR33365:SF11 (PANTHER); IPR021765 (PANTHER)	P:mycotoxin biosynthetic process	Mycotoxin biosynthetic protein
XM_001553349.2	Bcin_16g01810	Bcin16g01810.1	XP_001553399.2	tat pathway signal sequence protein [Rutstroemia sp. NJR-2017a BVV2] ID 80.8%	C:integral component of membrane; P:mycotoxin biosynthetic process	IPR021765 (PFAM); PTHR33365:SF4 (PANTHER); IPR021765 (PANTHER)	P:mycotoxin biosynthetic process	Mycotoxin biosynthetic protein
XM_001555076.2	Bcin_16g00180	Bcin16g00180.1	XP_001555126.2	predicted protein [Sclerotinia sclerotiorum 1980 UF-70] ID 65.0%	C:integral component of membrane; P:mycotoxin biosynthetic process	Coil (COILS); IPR021765 (PFAM); mobidb-lite (MOBIDB_LITE); mobidb-lite (MOBIDB_LITE); mobidb-lite (MOBIDB_LITE); PTHR33365:SF6 (PANTHER); IPR021765 (PANTHER)	P:mycotoxin biosynthetic process	Mycotoxin biosynthetic protein
XM_024690409.1	Bcnrps6	Bcin_01g03730	XP_024546178.1	Bcnrps6 [Botrytis cinerea B05.10] ID 100.0%	C:cytoplasm; F:ligase activity; F:phosphopantetheine binding; P:amino acid activation for nonribosomal peptide biosynthetic process; P:secondary metabolite biosynthetic process	Coil (COILS); Coil (COILS); IPR020806 (SMART); IPR036736 (G3DSA:1.10.1200.GENE3D); IPR023213 (G3DSA:3.30.559.GENE3D); IPR010071 (TIGRFAM); IPR009081 (PFAM); IPR042099 (G3DSA:3.40.50.GENE3D); IPR042099 (G3DSA:3.40.50.GENE3D); G3DSA:3.30.559.30 (GENE3D); G3DSA:3.30.300.30 (GENE3D); G3DSA:3.30.300.30 (GENE3D); G3DSA:3.30.559.30 (GENE3D); IPR000873 (PFAM); IPR001242 (PFAM); mobidb-lite (MOBIDB_LITE);…	F:phosphopantetheine binding	Mycotoxin biosynthetic protein
XM_024690498.1	Bcin_01g04840	Bcin01g04840.1	XP_024546267.1	putative mfs multidrug transporter protein [Botrytis fragariae] ID 89.2%	C:fungal-type vacuole membrane; C:integral component of plasma membrane; P:drug transmembrane transport; P:xenobiotic transport; F:xenobiotic transmembrane transporter activity; P:mycotoxin biosynthetic process	IPR011701 (PFAM); G3DSA:1.20.1250.20 (GENE3D); mobidb-lite (MOBIDB_LITE); PTHR23502:SF68 (PANTHER); PTHR23502 (PANTHER); IPR020846 (PROSITE_PROFILES); cd17323 (CDD); IPR036259 (SUPERFAMILY)	F:transmembrane transporter activity; P:transmembrane transport	Mycotoxin biosynthetic protein
XM_024691079.1	Bcin_02g00810	Bcin02g00810.1	XP_024546850.1	None	C:integral component of membrane; P:mycotoxin biosynthetic process	IPR021765 (PFAM); IPR021765 (PANTHER); PTHR33365:SF12 (PANTHER)	P:mycotoxin biosynthetic process	Mycotoxin biosynthetic protein
XM_024691525.1	Bcin_02g07490	Bcin02g07490.1	XP_024547296.1	Thioesterase protein [Rutstroemia sp. NJR-2017a BVV2] ID 83.7%	C:integral component of membrane; P:mycotoxin biosynthetic process	IPR021765 (PFAM); mobidb-lite (MOBIDB_LITE); IPR021765 (PANTHER); PTHR33365:SF11 (PANTHER)	P:mycotoxin biosynthetic process	Mycotoxin biosynthetic protein
XM_024691526.1	Bcin_02g07510	Bcin02g07510.1	XP_024547297.1	Cyclochlorotine biosynthesis protein O [Colletotrichum sidae] ID 75.0%	C:integral component of membrane; P:mycotoxin biosynthetic process	IPR021765 (PFAM); IPR021765 (PANTHER); PTHR33365:SF4 (PANTHER)	P:mycotoxin biosynthetic process	Mycotoxin biosynthetic protein
XM_024691616.1	Bcin_02g08890	Bcin02g08890.1	XP_024547387.1	84749db0-a147-457c-8d33-f5aafdea4d70 [Sclerotinia trifoliorum] ID 67.4%	C:integral component of membrane; P:mycotoxin biosynthetic process	IPR021765 (PFAM); IPR021765 (PANTHER)	P:mycotoxin biosynthetic process	Mycotoxin biosynthetic protein
XM_024691785.1	Bcin_03g01970	Bcin03g01970.1	XP_024547558.1	Cyclochlorotine biosynthesis protein O, partial [Lachnellula arida] ID 85.6%	C:integral component of membrane; P:mycotoxin biosynthetic process	IPR021765 (PFAM); mobidb-lite (MOBIDB_LITE); mobidb-lite (MOBIDB_LITE); IPR021765 (PANTHER)	P:mycotoxin biosynthetic process	Mycotoxin biosynthetic protein
XM_024693407.1	Bcin_06g02680	Bcin06g02680.1	XP_024549193.1	None	C:integral component of membrane; P:mycotoxin biosynthetic process	IPR021765 (PFAM); mobidb-lite (MOBIDB_LITE); mobidb-lite (MOBIDB_LITE); PTHR33365:SF6 (PANTHER); IPR021765 (PANTHER)	P:mycotoxin biosynthetic process	Mycotoxin biosynthetic protein
XM_024693720.1	Bcin_06g07120	Bcin06g07120.1	XP_024549506.1	putative salicylate hydroxylase protein [Botrytis cinerea BcDW1] ID 99.8%	F:monooxygenase activity; P:secondary metabolite biosynthetic process; P:oxidation-reduction process; F:FAD binding	PR00420 (PRINTS); IPR002938 (PFAM); IPR036188 (G3DSA:3.50.50.GENE3D); mobidb-lite (MOBIDB_LITE); PTHR13789 (PANTHER); PTHR13789:SF215 (PANTHER); SSF54373 (SUPERFAMILY); IPR036188 (SUPERFAMILY)	F:FAD binding	Mycotoxin biosynthetic protein
XM_024696092.1	Bcin_11g05800	Bcin11g05800.1	XP_024551896.1	vacuolar transporter chaperone [Ciborinia camelliae] ID 77.1%	C:integral component of membrane; P:mycotoxin biosynthetic process	IPR021765 (PFAM); PTHR33365:SF11 (PANTHER); IPR021765 (PANTHER)	P:mycotoxin biosynthetic process	Mycotoxin biosynthetic protein
XM_024696556.1	Bcin_12g06100	Bcin12g06100.1	XP_024552367.1	None	C:integral component of membrane; P:mycotoxin biosynthetic process	IPR021765 (PFAM); IPR021765 (PANTHER)	P:mycotoxin biosynthetic process	Mycotoxin biosynthetic protein
XM_024697453.1	Bcin_15g01950	Bcin15g01950.2	XP_024553268.1	putative tat pathway signal sequence protein [Botrytis fragariae] ID 87.8%	C:integral component of membrane; P:mycotoxin biosynthetic process	IPR021765 (PFAM); IPR021765 (PANTHER); PTHR33365:SF13 (PANTHER)	P:mycotoxin biosynthetic process	Mycotoxin biosynthetic protein
XM_024697593.1	Bcin_15g03970	Bcin15g03970.1	XP_024553409.1	None	C:integral component of membrane; P:mycotoxin biosynthetic process	IPR021765 (PFAM); IPR021765 (PANTHER); PTHR33365:SF11 (PANTHER)	P:mycotoxin biosynthetic process	Mycotoxin biosynthetic protein
XM_024697594.1	Bcin_15g04000	Bcin15g04000.1	XP_024553411.1	None	C:integral component of membrane; P:mycotoxin biosynthetic process	IPR021765 (PFAM); IPR021765 (PANTHER); PTHR33365:SF7 (PANTHER)	P:mycotoxin biosynthetic process	Mycotoxin biosynthetic protein
XM_024697934.1	Bcin_16g01800	Bcin16g01800.1	XP_024553752.1	putative major facilitator superfamily protein [Botrytis cinerea BcDW1] ID 98.5%	C:integral component of membrane; P:mycotoxin biosynthetic process	mobidb-lite (MOBIDB_LITE)	no GO terms	Mycotoxin biosynthetic protein
XM_024698032.1	Bcin_16g02950	Bcin16g02950.1	XP_024553849.1	tat pathway signal sequence protein [Rutstroemia sp. NJR-2017a WRK4] ID 71.6%	C:integral component of membrane; P:mycotoxin biosynthetic process	IPR021765 (PFAM); mobidb-lite (MOBIDB_LITE); PTHR33365:SF12 (PANTHER); IPR021765 (PANTHER)	P:mycotoxin biosynthetic process	Mycotoxin biosynthetic protein
XM_024698321.1	Bcin_12g04260	Bcin12g04260.2	XP_024552245.1	6-hydroxy-d-nicotine oxidase protein [Rutstroemia sp. NJR-2017a BVV2] ID 82.7%	C:integral component of membrane; F:oxidoreductase activity; P:mycotoxin biosynthetic process; P:oxidation-reduction process; F:FAD binding	G3DSA:3.40.462.20 (GENE3D); IPR016169 (G3DSA:3.30.465.GENE3D); PTHR13878 (PANTHER); PTHR13878:SF56 (PANTHER); IPR036318 (SUPERFAMILY)	F:flavin adenine dinucleotide binding	Mycotoxin biosynthetic protein
XM_001546211.2	Bcin_10g02180	Bcin10g02180.1	XP_001546261.1	None	C:extracellular region; P:cellular iron ion homeostasis; C:fungal-type cell wall; F:heme binding	IPR008427 (SMART); IPR008427 (PFAM); PTHR35607 (PANTHER); PTHR35607:SF6 (PANTHER)	no GO terms	Virulence factor	10.3389/fmicb.2017.01807
XM_001550027.2	Bcpg1	Bcin_14g00850	XP_001550077.1	Bcpg1 [Botrytis cinerea B05.10] ID 100.0%	F:polygalacturonase activity; C:extracellular region; P:carbohydrate metabolic process; P:cell wall organization	IPR006626 (SMART); IPR000743 (PFAM); IPR012334 (G3DSA:2.160.20.GENE3D); PTHR31884 (PANTHER); IPR000743 (PROSITE_PATTERNS); IPR011050 (SUPERFAMILY)	F:polygalacturonase activity; P:carbohydrate metabolic process	Virulence factor	10.1073/pnas.1900317116
XM_001560480.2	Bcsod1	Bcin_03g03390	XP_001560530.1	superoxide dismutase family protein [Coraliihabitans acroporae] ID 100.0%	F:superoxide dismutase activity; F:copper ion binding; C:extracellular space; C:cytoplasm; P:removal of superoxide radicals; P:oxidation-reduction process	IPR001424 (PRINTS); IPR036423 (G3DSA:2.60.40.GENE3D); IPR001424 (PFAM); mobidb-lite (MOBIDB_LITE); IPR024134 (PANTHER); PTHR10003:SF71 (PANTHER); IPR018152 (PROSITE_PATTERNS); IPR018152 (PROSITE_PATTERNS); IPR001424 (CDD); IPR036423 (SUPERFAMILY)	F:superoxide dismutase activity; P:superoxide metabolic process; F:metal ion binding; P:oxidation-reduction process	Virulence factor	10.1111/mpp.12370
XM_024690127.1	Bcboa2	Bcin_01g00020	XP_024545895.1	Bcboa2 [Botrytis cinerea B05.10] ID 100.0%	F:N,N-dimethylaniline monooxygenase activity; F:O-methyltransferase activity; P:pathogenesis; F:flavin adenine dinucleotide binding; F:NADP binding; P:oxidation-reduction process	IPR036188 (G3DSA:3.50.50.GENE3D); IPR036188 (G3DSA:3.50.50.GENE3D); IPR020946 (PFAM); PTHR42877:SF7 (PANTHER); PTHR42877 (PANTHER); PS51257 (PROSITE_PROFILES); IPR036188 (SUPERFAMILY); IPR036188 (SUPERFAMILY)	F:N,N-dimethylaniline monooxygenase activity; F:flavin adenine dinucleotide binding; F:NADP binding; P:oxidation-reduction process	Virulence factor	10.1111/J.1364-3703.2010.00692.X
XM_024690130.1	Bcboa6	Bcin_01g00060	XP_024545898.1	Bcboa6 [Botrytis cinerea B05.10] ID 100.0%	F:3-oxoacyl-[acyl-carrier-protein] synthase activity; P:fatty acid biosynthetic process; F:methyltransferase activity; P:pathogenesis; F:oxidoreductase activity; F:phosphopantetheine binding; P:methylation; P:oxidation-reduction process	Coil (COILS); SM00822 (SMART); IPR020807 (SMART); IPR020806 (SMART); IPR014043 (SMART); IPR020841 (SMART); G3DSA:3.40.50.720 (GENE3D); IPR001227 (G3DSA:3.40.366.GENE3D); IPR013968 (PFAM); IPR009081 (PFAM); IPR032821 (PFAM); G3DSA:3.40.50.720 (GENE3D); IPR020807 (PFAM); IPR014031 (PFAM); IPR013217 (PFAM); G3DSA:3.40.50.150 (GENE3D); IPR014043 (PFAM); IPR042104 (G3DSA:3.10.129.GENE3D); IPR036736 (G…	F:3-oxoacyl-[acyl-carrier-protein] synthase activity; P:fatty acid biosynthetic process; F:transferase activity; F:transferase activity, transferring acyl groups; F:phosphopantetheine binding	Virulence factor	10.1111/J.1364-3703.2010.00692.X
XM_024691683.1	Bcxyn11A	Bcin_03g00480	XP_024547454.1	Bcxyn11A [Botrytis cinerea B05.10] ID 100.0%	C:extracellular region; P:pathogenesis; F:endo-1,4-beta-xylanase activity; P:xylan catabolic process	IPR001137 (PRINTS); IPR013319 (G3DSA:2.60.120.GENE3D); IPR033123 (PFAM); PTHR46828:SF3 (PANTHER); PTHR46828 (PANTHER); IPR018208 (PROSITE_PATTERNS); IPR033119 (PROSITE_PATTERNS); IPR033123 (PROSITE_PROFILES); IPR013320 (SUPERFAMILY)	F:hydrolase activity, hydrolyzing O-glycosyl compounds; P:carbohydrate metabolic process	Virulence factor	10.1094/MPMI-19-0025
XM_024693277.1	Bcin_06g00240	Bcin06g00240.1	XP_024549063.1	None	C:integral component of membrane	mobidb-lite (MOBIDB_LITE); mobidb-lite (MOBIDB_LITE); mobidb-lite (MOBIDB_LITE)	no GO terms	Virulence factor	10.1111/mpp.12788
XM_024694543.1	Bcpme1	Bcin_08g02970	XP_024550333.1	Bcpme1 [Botrytis cinerea B05.10] ID 100.0%	C:extracellular region; F:pectinesterase activity; P:cell wall modification; F:aspartyl esterase activity; P:pectin catabolic process	IPR012334 (G3DSA:2.160.20.GENE3D); IPR000070 (PFAM); PTHR31321:SF62 (PANTHER); PTHR31321 (PANTHER); IPR033131 (PROSITE_PATTERNS); IPR011050 (SUPERFAMILY)	F:pectinesterase activity; P:cell wall modification	Virulence factor	10.1094/MPMI.2003.16.4.360
XM_024696571.1	Bcbot1	Bcin_12g06380	XP_024552382.1	Bcbot1 [Botrytis cinerea B05.10] ID 100.0%	F:monooxygenase activity; F:mannosyl-oligosaccharide 1,2-alpha-mannosidase activity; F:protein kinase activity; F:iron ion binding; F:calcium ion binding; F:ATP binding; P:protein phosphorylation; P:pathogenesis; C:integral component of membrane; P:vesicle-mediated transport; F:oxidoreductase activity, acting on paired donors, with incorporation or reduction of molecular oxygen; F:heme binding; P…	IPR001128 (PRINTS); IPR002401 (PRINTS); IPR036396 (G3DSA:1.10.630.GENE3D); IPR001128 (PFAM); PTHR24305:SF158 (PANTHER); PTHR24305 (PANTHER); IPR017972 (PROSITE_PATTERNS); IPR036396 (SUPERFAMILY)	F:iron ion binding; F:oxidoreductase activity, acting on paired donors, with incorporation or reduction of molecular oxygen; F:heme binding; P:oxidation-reduction process	Virulence factor	10.1094/MPMI-18-0602
XM_024696626.1	BcatrB	Bcin_13g00710	XP_024552439.1	BcatrB [Botrytis cinerea B05.10] ID 100.0%	C:origin recognition complex; F:ATP binding; C:nucleus; P:DNA replication; C:integral component of membrane; F:ATPase activity; F:ATPase-coupled transmembrane transporter activity; P:transmembrane transport	IPR003593 (SMART); G3DSA:3.40.50.300 (GENE3D); IPR010929 (PFAM); IPR043926 (PFAM); IPR013525 (PFAM); IPR029481 (PFAM); G3DSA:3.40.50.300 (GENE3D); IPR003439 (PFAM); mobidb-lite (MOBIDB_LITE); mobidb-lite (MOBIDB_LITE); mobidb-lite (MOBIDB_LITE); mobidb-lite (MOBIDB_LITE); PTHR19241:SF324 (PANTHER); PTHR19241 (PANTHER); IPR017871 (PROSITE_PATTERNS); IPR003439 (PROSITE_PROFILES); IPR003439 (PROSITE…	F:ATP binding; C:membrane; C:integral component of membrane; F:ATPase activity; F:ATPase-coupled transmembrane transporter activity; P:transmembrane transport	Virulence factor	10.1111/j.1365-313X.2009.03794.x
XM_024696956.1	Bcpg2	Bcin_14g00610	XP_024552772.1	Bcpg2 [Botrytis cinerea B05.10] ID 100.0%	F:polygalacturonase activity; C:extracellular region; P:carbohydrate metabolic process; P:cell wall organization	IPR006626 (SMART); IPR000743 (PFAM); IPR012334 (G3DSA:2.160.20.GENE3D); PTHR31884 (PANTHER); IPR000743 (PROSITE_PATTERNS); IPR011050 (SUPERFAMILY)	F:polygalacturonase activity; P:carbohydrate metabolic process	Virulence factor	10.1111/j.1365-313X.2005.02436.x
XM_024694600.1	Bcaba2	Bcin_08g03840	XP_024550390.1	Bcaba2 [Botrytis cinerea B05.10] ID 100.0%	F:monooxygenase activity; F:iron ion binding; P:pathogenesis; C:integral component of membrane; F:oxidoreductase activity, acting on paired donors, with incorporation or reduction of molecular oxygen; F:heme binding; P:oxidation-reduction process	IPR001128 (PRINTS); IPR002401 (PRINTS); IPR001128 (PFAM); IPR036396 (G3DSA:1.10.630.GENE3D); PTHR24305 (PANTHER); PTHR24305:SF171 (PANTHER); IPR017972 (PROSITE_PATTERNS); IPR036396 (SUPERFAMILY)	F:iron ion binding; F:oxidoreductase activity, acting on paired donors, with incorporation or reduction of molecular oxygen; F:heme binding; P:oxidation-reduction process	Similar to virulence factor of Verticillium dahliae	HiC-15 10.1038/nplants.2016.153
XM_024695380.1	Bcin_10g00300	Bcin10g00300.1	XP_024551174.1	heat shock protein 90 [Sclerotinia sclerotiorum 1980 UF-70] ID 97.9%	F:ATP binding; C:cytosol; C:ribosome; C:plasma membrane; P:protein folding; C:fungal-type cell wall; C:cell surface; F:ATPase activity; C:protein-containing complex; P:cellular response to heat; C:perinuclear region of cytoplasm; P:protein stabilization; F:unfolded protein binding	Coil (COILS); Coil (COILS); IPR020575 (PRINTS); IPR003594 (SMART); G3DSA:3.30.230.80 (GENE3D); IPR001404 (PIRSF); IPR003594 (PFAM); IPR037196 (G3DSA:1.20.120.GENE3D); IPR001404 (PFAM); G3DSA:3.30.70.2140 (GENE3D); G3DSA:3.40.50.11260 (GENE3D); IPR036890 (G3DSA:3.30.565.GENE3D); mobidb-lite (MOBIDB_LITE); mobidb-lite (MOBIDB_LITE); mobidb-lite (MOBIDB_LITE); PTHR11528:SF91 (PANTHER); IPR001404 (PA…	F:ATP binding; P:protein folding; F:unfolded protein binding	Similar to virulence factor of F. graminearum	FgHSP90 10.1038/srep28154
XM_024691684.1	Bcspl1	Bcin_03g00500	XP_024547455.1	Bcspl1 [Botrytis cinerea B05.10] ID 100.0%		IPR036908 (G3DSA:2.40.40.GENE3D); IPR010829 (PFAM); IPR036908 (SUPERFAMILY)	no GO terms	Similar to virulence factor of Sclerotinia sclerotiorum	SsSm1 10.1016/j.plantsci.2018.02.001
XM_024690882.1	Bcpic7	Bcin_01g10100	XP_024546651.1	Bcpic7 [Botrytis cinerea B05.10] ID 100.0%	F:magnesium ion binding; F:pyruvate kinase activity; C:cytoplasm; F:kinase activity; F:potassium ion binding; P:pyruvate biosynthetic process; P:canonical glycolysis	IPR001697 (PRINTS); IPR015795 (PFAM); IPR036918 (G3DSA:3.40.1380.GENE3D); IPR015793 (PFAM); IPR015806 (G3DSA:2.40.33.GENE3D); IPR001697 (TIGRFAM); IPR040442 (G3DSA:3.20.20.GENE3D); PTHR11817:SF3 (PANTHER); IPR001697 (PANTHER); IPR018209 (PROSITE_PATTERNS); IPR001697 (CDD); IPR036918 (SUPERFAMILY); IPR015813 (SUPERFAMILY); IPR011037 (SUPERFAMILY)	F:magnesium ion binding; F:catalytic activity; F:pyruvate kinase activity; P:glycolytic process; F:potassium ion binding	Similar to virulence factor of M. oryzae	gcn5 10.1128/mSystems.00270-18
XM_001551687.2	Bcin_09g06110	Bcin09g06110.1	XP_001551737.1	putative malate synthase protein [Botrytis fragariae] ID 98.9%	F:malate synthase activity; C:peroxisomal matrix; P:glyoxylate cycle; P:tricarboxylic acid cycle	IPR001465 (PFAM); IPR006252 (TIGRFAM); G3DSA:1.20.1220.12 (GENE3D); IPR006252 (PIRSF); G3DSA:3.20.20.360 (GENE3D); PTHR42902:SF1 (PANTHER); IPR006252 (PANTHER); IPR019830 (PROSITE_PATTERNS); IPR006252 (CDD); IPR011076 (SUPERFAMILY)	F:catalytic activity; F:malate synthase activity; P:glyoxylate cycle	Similar to virulence factor of Parastagonospora nodorum	Mls1 10.1111/j.1365-2958.2004.04178.x
XM_001554608.2	Bcin_08g03180	Bcin08g03180.1	XP_001554658.1	putative gata transcription factor protein [Botrytis cinerea BcDW1] ID 99.7%	P:rDNA heterochromatin assembly; C:chromosome, telomeric region; P:chromatin silencing at telomere; P:regulation of transcription by RNA polymerase II; F:zinc ion binding; P:silent mating-type cassette heterochromatin assembly; F:sequence-specific DNA binding	mobidb-lite (MOBIDB_LITE); mobidb-lite (MOBIDB_LITE); mobidb-lite (MOBIDB_LITE); mobidb-lite (MOBIDB_LITE); mobidb-lite (MOBIDB_LITE); mobidb-lite (MOBIDB_LITE); mobidb-lite (MOBIDB_LITE); mobidb-lite (MOBIDB_LITE); mobidb-lite (MOBIDB_LITE); mobidb-lite (MOBIDB_LITE); mobidb-lite (MOBIDB_LITE); mobidb-lite (MOBIDB_LITE); mobidb-lite (MOBIDB_LITE); mobidb-lite (MOBIDB_LITE); mobidb-lite (MOBIDB_L…	P:regulation of transcription, DNA-templated; F:zinc ion binding; F:sequence-specific DNA binding	Similar to virulence factor of Sclerotinia sclerotiorum	Ssams2 10.3389/fmicb.2018.03031
XM_001556836.2	Bcin_11g03520	Bcin11g03520.1	XP_001556886.1	putative s-adenosylmethionine synthetase protein [Botrytis fragariae] ID 99.2%	F:methionine adenosyltransferase activity; F:ATP binding; P:methionine metabolic process; P:S-adenosylmethionine biosynthetic process; P:one-carbon metabolic process; F:metal ion binding	G3DSA:3.30.300.10 (GENE3D); IPR022628 (PFAM); IPR002133 (PIRSF); IPR002133 (TIGRFAM); IPR022629 (PFAM); G3DSA:3.30.300.10 (GENE3D); IPR022630 (PFAM); G3DSA:3.30.300.10 (GENE3D); IPR002133 (PANTHER); PTHR11964:SF11 (PANTHER); IPR022631 (PROSITE_PATTERNS); IPR022631 (PROSITE_PATTERNS); IPR002133 (HAMAP); cd18079 (CDD); IPR022636 (SUPERFAMILY); IPR022636 (SUPERFAMILY); IPR022636 (SUPERFAMILY)	F:methionine adenosyltransferase activity; F:ATP binding; P:S-adenosylmethionine biosynthetic process	Similar to virulence factor of M. oryzae	MGG_00383 10.1038/ng2002
XM_001547790.2	Bcin_09g01320	Bcin09g01320.1	XP_001547840.1	putative isocitrate lyase protein [Botrytis fragariae] ID 97.6%	F:isocitrate lyase activity; P:carboxylic acid metabolic process; F:metal ion binding	G3DSA:1.10.10.850 (GENE3D); IPR040442 (G3DSA:3.20.20.GENE3D); IPR006254 (TIGRFAM); IPR006254 (PFAM); IPR006254 (PIRSF); IPR006254 (PANTHER); IPR018523 (PROSITE_PATTERNS); IPR015813 (SUPERFAMILY)	F:catalytic activity; F:isocitrate lyase activity; P:carboxylic acid metabolic process	Similar to virulence factor of M. oryzae	ICL1 10.1046/j.1365-2958.2003.03412.x
XM_001549271.2	Bcmet6	Bcin_04g06570	XP_001549321.1	Bcmet6 [Botrytis cinerea B05.10] ID 100.0%	F:5-methyltetrahydropteroyltriglutamate-homocysteine S-methyltransferase activity; F:zinc ion binding; P:methionine biosynthetic process; P:methylation	Coil (COILS); IPR002629 (PFAM); IPR038071 (G3DSA:3.20.20.GENE3D); IPR013215 (PFAM); IPR006276 (PIRSF); IPR038071 (G3DSA:3.20.20.GENE3D); IPR006276 (TIGRFAM); PTHR30519 (PANTHER); PTHR30519:SF13 (PANTHER); IPR006276 (HAMAP); cd03311 (CDD); cd03312 (CDD); IPR038071 (SUPERFAMILY); IPR038071 (SUPERFAMILY)	F:5-methyltetrahydropteroyltriglutamate-homocysteine S-methyltransferase activity; F:zinc ion binding; P:cellular amino acid biosynthetic process; P:methionine biosynthetic process	Similar to virulence factor of M. oryzae	Met6 10.1371/journal.pone.0111108
